# Supplementary material for: Development of a qualitative assay for screening of Bordetella pertussis isolates for pertussis toxin production
Source: PLoS One. 2017 Apr 10;12(4):e0175326. doi: 10.1371/journal.pone.0175326 (PMC5386250; doi:10.1371/journal.pone.0175326)
Supplement: S1 File — Excel file of source data. (XLSX) [file pone.0175326.s001.xlsx]

## Sheet: Assay Validation
		Pt (+)	Pt (-)
B437		1.19498
B438		1.13094
B439		1.16562
B440		1.14219
B441		1.33986
B727		1.38554
B737		1.19087
C237		1.1765
C239		1.32035
C240		1.12356
C248		1.2121
C250		0.94999
C255		1.21669
C256		1.19049
C257		1.16623
C393		0.97161
C551		1.35
C760		1.20499
C771		1.17542
C932		1.217
E476		1.26691
F911		1.25952
F912		1.3807
F915		1.27429
F917		1.25344
F954		1.32023
F968		1.21355
H373		0.86893
H374		0.93364
H375		1.03297
H376		1.06478
H377		1.04576
H378		1.07056
H379		1.03664
H380		1.01603
H381		1.00419
H382		1.27343
H383		0.90666
H489		1.04554
H542		1.08067
H556		1.02107
H559		1.24936
H560		1.19132
H561		1.17537
H562		1.20699
H563		1.37378
H564		1.33533
H566		1.37451
H621		1.0215
H622		1.1445
H626		1.17854
H627		1.15697
H630		1.36329
H631		1.2694
H633		1.21974
H634		1.31336
H638		0.96994
H642		1.2312
H657		1.05675
H679		1.47511
H692		1.30207
H696		1.16143
H740		1.07844
H744		1.27057
H755		1.3771
H756		1.11936
H770		1.11583
H771		1.49292
H802		1.43229
H851		1.46497
I008		0.93018
I021		0.94802
I125		1.03935
I149		0.96121
I219		0.84559
I315		1.00719
I327		0.93384
I337		0.96738
I338		0.83412
I339		0.97543
I340		0.9204
I342		0.96678
I343		1.06529
I344		0.889
I347		1.09803
I348		0.914
I359		0.9313
I410		0.9157
I416		0.93439
I430		0.96534
I431		1.30013
I432		1.07282
I433		0.92599
I434		0.85759
I435		0.91975
I436		1.41726
I437		1.03029
I438		1.01438
I439		1.17568
I441		1.43757
I442		1.22519
I443		1.28248
I444		1.02326
I445		1.08927
I446		1.31885
I447		0.99529
I448		1.19069
I449		1.29008
I450		1.45468
I451		1.2384
I452		1.27096
I453		1.65535
I454		1.51243
I460		1.33856
I461		1.14999
I462		1.30683
I464		1.26827
I465		1.30269
I727		1.27476
I728		1.19975
I729		1.55791
I730		1.42914
I731		1.26688
I732		1.28805
I733		1.2455
I734		1.3495
I735		1.4786
I736		1.54533
I738		1.42555
I740		1.51686
I741		1.14404
I742		1.26329
I743		1.07786
I744		0.89745
I745		1.16413
I746		0.83864
I747		1.15341
I748		0.81729
I749		1.04828
I750		1.20654
I751		1.11683
I752		1.05975
I754		1.15697
I755		1.12714
I756		0.99484
I757		1.09996
I758		1.09668
I759		1.09244
I760		1.05696
I761		1.18449
I762		1.10147
I944		1.48081
I955		1.47814
I957		1.12095
I958		1.10976
I959		1.12961
I963		1.11964
I964		1.16799
I965		1.13715
I966		1.24032
I967		1.0516
I968		1.25127
I969		1.04461
I970		1.12802
I971		1.23601
I972		1.28263
I973		1.23703
I974		0.94552
I975		1.32445
I976		1.24543
I977		1.28813
I978		1.46217
I979			0.00132
I981		1.33057
J010		1.33974
J011		0.94967
J012		1.47103
J013		1.37795
J014		1.14127
J016		1.04639
J017		1.39473
J018		1.29776
J019		1.35816
J020		1.28817
J021		1.30997
J022		1.36036
J023		1.30467
J024		1.34442
J025		1.36141
J027		1.46785
J028		1.37745
J029		1.33647
J030		1.40386
J042		1.18501
J048		0.78703
J056		1.05536
J066		1.31436
J067		1.1667
J068		1.14998
J070		1.04801
J071		1.17394
J072		1.00316
J073		1.09233
J074		1.15748
J075		1.14023
J076		1.08289
J077		1.1276
J078		1.11366
J079		1.19692
J080		1.32891
J081		1.10385
J082		1.21662
J083		1.14515
J084		1.0872
J085		1.23637
J086		1.18013
J087		1.23111
J090		1.23136
J091		1.25122
J094		1.24488
J096		1.17527
J097		1.18509
J098		1.24401
J099		1.16106
J100		1.23555
J101		1.13716
J103		1.45061
J104		1.24605
J105		1.35963
J106		1.41753
J107		1.35694
J108		1.46213
J109		1.34972
J110		1.42059
J111		1.22372
J112		1.28791
J113		1.41857
J114		1.3475
J115		1.20302
J117		1.70099
J118		1.14497
J119		1.21591
J120		1.25443
J121		1.44412
J122		1.22965
J123		1.1689
J124		1.37184
J125		1.33045
J126		1.2376
J127		1.16874
J128		1.24618
J129		1.2908
J130		1.32216
J136		0.94032
J148		1.3981
J149		1.30246
J150		1.36145
J151		1.40089
J152		1.38608
J153		1.30736
J154		1.33684
J155		1.31822
J157		1.27078
J159		1.29416
J160		1.38682
J161		1.23193
J162		1.36215
J163		1.3036
J165		1.38085
J169		1.27356
J170		1.34501
J171		1.28525
J172		1.2847
J173		1.34435
J174		1.30227
J175		1.35384
J176		1.35624
J177		1.38017
J178		1.45304
J179		1.52273
J192		1.43748
J193		1.45192
J194		1.35134
J195		1.43408
J196		1.40699
J197		1.27518
J198		1.47116
J199		1.42856
J200		1.45086
J201		1.36045
J202		1.23876
J203		1.26117
J205		1.16404
J206		1.34473
J207		1.29917
J208		1.36094
J209		1.29161
J210		1.45002
J212		0.89916
J213		0.81162
J214		0.78453
J215		0.61934
J222		1.425
J223		1.46879
J224		1.54604
J225		1.47488
J226		1.44333
J227		1.2449
J228		1.18452
J229		1.14183
J230		1.12082
J232		1.1945
J233		0.99945
J276		1.15569
J277		1.17147
J286		1.11934
J288		1.09328
J294		1.38107
J295		1.20001
J296		1.26138
J298		1.21224
J299		1.16357
J300		1.24807
J301		1.16235
J302		1.00982
J303		1.0757
J304		1.09798
J305		1.36317
J306		1.17452
J308		1.0578
J309		1.14413
J310		1.09673
J311		1.05137
J314		0.96946
J315		1.18586
J316		1.02011
J317		1.1604
J318		1.04295
J319		1.11161
J320		1.26731
J321		1.30684
J322		1.34101
J323		1.2571
J365			0.00412961
PC*		1*
NC*			0*

## Sheet: Assay specificity
Isolate	RLU
I979	68	64
J365	77	73
I124	73	76
I328	72	73
I961	75	77
J065	77	70
H719	76	70
H370	76	70
H588	74	74
J102	74	74
J312	74	68
I325	69	64
I753	71	63
I962	68	73
J156	72	70
J116	75	74
PBS	81	81
H921	18431	17892

## Sheet: Ptxp1 vs ptxp3
	ptxP3	ptxP1
H373	0.868934
H374	0.933637
H375		1.03297
H376	1.06478
H377	1.04576
H378	1.07055
H379	1.03664
H380	1.01602
H381	1.00419
H382	1.27343
H383	0.906663
H489	1.04554
H542	1.08067
H556	1.02107
H657		1.05675
H740		1.07844
I008		0.930178
I125		1.03935
I337		0.967379
I338		0.834115
I339		0.975429
I340		0.920403
I342		0.966776
I343		1.06529
I344		0.889
I746		0.838641
I748		0.817292
I967		1.0516
I969		1.04461
J136		0.940319
H559	1.24935
H560	1.19132
H561	1.17537
H562	1.20699
H563	1.37378
H564	1.33533
H566	1.37451
H621	1.0215
H622	1.1445
H626	1.17854
H627	1.15697
H630	1.36329
H631	1.2694
H633	1.21974
H634	1.31336
H638	0.969941
H642	1.2312
H679	1.47511
H692	1.30207
H696	1.16143
H744	1.27057
H755	1.3771
H756	1.11936
H770	1.11583
H771	1.49292
H802	1.43229
H851	1.46497
I944	1.48081
I955	1.47814
J117	1.70099
I430	0.965344
I431	1.30013
I432	1.07282
I433	0.925992
I434	0.857594
I435	0.919745
I436	1.41726
I437	1.03029
I438	1.01438
I439	1.17568
I441	1.43757
J118	1.14497
J119	1.21591
J120	1.25443
J121	1.44412
J122	1.22965
J123	1.1689
J124	1.37183
J125	1.33045
J126	1.2376
J127	1.16874
J128	1.24618
J129	1.2908
J130	1.32216
J212	0.899164
J213	0.811619
J214	0.784529
J215	0.619338
J232	1.1945
J233	0.999449
I442	1.22519
I443	1.28248
I444	1.02326
I445	1.08927
I446	1.31885
I447	0.995287
I448	1.19069
I449	1.29008
I450	1.45468
I451	1.2384
I452	1.27096
I453	1.65535
I454	1.51243
I460	1.33856
I461	1.14999
I462	1.30683
I464	1.26827
I465	1.30269
I727	1.27476
I728	1.19975
I729	1.55791
I730	1.42914
I731	1.26688
I732	1.28805
I733	1.2455
I734	1.34949
I735	1.4786
I736	1.54533
I738	1.42555
I740	1.51686
I741	1.14403
I742	1.26328
I743	1.07786
I744	0.897452
I745	1.16413
I747	1.15341
I749	1.04828
I750	1.20654
I751	1.11683
I752	1.05975
I754	1.15697
I755	1.12714
I756	0.994841
I757	1.09996
I758	1.09668
I759	1.09244
I760	1.05696
I761	1.18449
I762	1.10147
I957	1.12095
I958	1.10976
I959	1.12961
I963	1.11964
I964	1.16799
I965	1.13715
I966	1.24032
I968	1.25127
I970	1.12801
C393		0.971607
I971	1.23601
I972	1.28263
I973	1.23703
I974	0.945516
I975	1.32445
I976	1.24543
I977	1.28813
I978	1.46217
I981	1.33057
J010	1.33974
J011	0.949674
J012	1.47103
J013	1.37795
J014	1.14127
J016	1.04639
J017	1.39473
J018	1.29776
J019	1.35816
J020	1.28817
J021	1.30997
J022	1.36036
J023	1.30467
J024	1.34442
J025	1.36141
J027	1.46785
J028	1.37745
J029	1.33647
J030	1.40386
J066	1.31436
J067	1.1667
J068	1.14998
J070	1.04801
J071	1.17394
J072	1.00316
J073	1.09233
J074	1.15748
J075	1.14023
J076	1.08289
J077	1.1276
J078	1.11366
J079	1.19692
J080	1.32891
J081	1.10385
J082	1.21662
J083	1.14515
J084	1.0872
J085	1.23637
J086	1.18013
J087	1.23111
J090	1.23136
J091	1.25122
J094	1.24488
J096	1.17527
J097	1.18509
J098	1.24401
J099	1.16106
J100	1.23555
J101	1.13715
J103	1.4506
J104	1.24605
J105	1.35963
J106	1.41753
J107	1.35694
J108	1.46212
J109	1.34972
J110	1.42059
J111	1.22372
J112	1.28791
J113	1.41857
J114	1.3475
J115	1.20302
J148	1.3981
J149	1.30245
J150	1.36145
J151	1.40089
J152	1.38607
J153	1.30736
J154	1.33684
J155	1.31822
J157	1.27078
J159	1.29416
J160	1.38682
J161	1.23193
J162	1.36214
J163	1.3036
J165	1.38085
J170	1.34501
J171	1.28525
J172	1.2847
J173	1.34435
J174	1.30227
J175	1.35384
J176	1.35624
J177	1.38017
J178	1.45304
J179	1.52273
J192	1.43748
J193	1.45192
J194	1.35134
J195	1.43408
J197	1.27518
J198	1.47115
J199	1.42856
J200	1.45086
J201	1.36045
J202	1.23876
J203	1.26117
J205	1.16404
J206	1.34473
J207	1.29917
J208	1.36094
J209	1.29161
J210	1.45002
J222	1.425
J223	1.46879
J224	1.54604
J225	1.47488
J226	1.44333
J227	1.2449
J228	1.18452
J229	1.14183
J230	1.12082
J276	1.15569
J277	1.17147
J286	1.11934
J288	1.09328
J294	1.38107
J295	1.20001
J296	1.26138
J298	1.21224
J299	1.16357
J300	1.24807
J301	1.16235
J302	1.00982
J303	1.0757
J304	1.09798
J305	1.36317
J306	1.17452
J308	1.0578
J309	1.14413
J310	1.09673
J311	1.05137
J314	0.96946
J315	1.18586
J316	1.02011
J317	1.1604
J318	1.04295
J319	1.11161
I021		0.948015
I219		0.845586
I410		0.915703
I416		0.934387
J042		1.18501
J048		0.787034
J056		1.05536
J320	1.26731
J321	1.30684
J322	1.34101
J323	1.2571
B437		1.19498
B438		1.13094
B439		1.16562
B440		1.14219
B441		1.33986
B727		1.38553
B737		1.19087
C237		1.1765
C239		1.32035
C240		1.12356
C248		1.2121
C250		0.94999
C255		1.21669
C256		1.19049
C257		1.16623
C551		1.35
C760		1.20499
C771		1.17542
C932		1.217
F911		1.25951
F912		1.3807
F915		1.27429
F917		1.25344
F954		1.32023
F968		1.21355
I359	0.931295
I149	0.961212
I347	1.09803
I315	1.00719
I327	0.933838
I348	0.913995
PC	1*
NC	0*
